# Supplementary material for: C2 Resilient Photosynthesis: A Practical Option for Long-Term Stable Carbon Sinks?
Source: Biology (Basel). 2025 Dec 19;15(1):5. doi: 10.3390/biology15010005 (PMC12784988; doi:10.3390/biology15010005)
Supplement: Supplementary file 1 [file biology-15-00005-s001.zip]

Archive with 1 entries (1 files):
- biology-4026804-supplementary.pdf
